# Supplementary material for: Exploring Acceptability Drivers of Oral Antibiotics in Children: Findings from an International Observational Study
Source: Pharmaceutics. 2021 Oct 18;13(10):1721. doi: 10.3390/pharmaceutics13101721 (PMC8537532; doi:10.3390/pharmaceutics13101721)
Supplement: Supplementary file 1 [file pharmaceutics-13-01721-s001.zip]

Archive with 1 entries (1 files):
- pharmaceutics-1373668-supplementary.pdf
